# Supplementary material for: Trim33 Binds and Silences a Class of Young Endogenous Retroviruses in the Mouse Testis; a Novel Component of the Arms Race between Retrotransposons and the Host Genome
Source: PLoS Genet. 2015 Dec 1;11(12):e1005693. doi: 10.1371/journal.pgen.1005693 (PMC4666613; doi:10.1371/journal.pgen.1005693)
Supplement: S1 Table — (XLSX) [file pgen.1005693.s015.xlsx]

## Sheet: Sheet1
Table S1. ChIP-seq run statistics
	Trim33 ChIP sequencing	Input sequencing
Total number of reads	39237316	40791103
Total number of alignments (mm9)	31143838	33986091
Normalized unique alignments (mapping quality at least 25, without duplicate reads and excluding chromosome M)	21566756	21566756
MACS 1.4.2
band width = 200
p value cutoff = 1.00e-07
Predicted fragment length	2053
Final MACS peaks	9109
Empirical FDR	0.00285432
