# Supplementary material for: Trim33 Binds and Silences a Class of Young Endogenous Retroviruses in the Mouse Testis; a Novel Component of the Arms Race between Retrotransposons and the Host Genome
Source: PLoS Genet. 2015 Dec 1;11(12):e1005693. doi: 10.1371/journal.pgen.1005693 (PMC4666613; doi:10.1371/journal.pgen.1005693)
Supplement: S2 Table — Bowtie2 was used to map raw data from Trim33 ChIP-seq to consensus sequences from the rodent RepBase repository. RPKM values were used to normalize for the size of each element and the library size (XLSX) [file pgen.1005693.s016.xlsx]

## Sheet: Sheet1
Table S2. Trim33 ChIP-seq binding peaks (NCBI build 37) identified in pooled wildtype testis (n = 3 mice).
Chromosome	Peak Start	Peak End
chr10	118214696	118216342
chr10	121276490	121278499
chr10	121278523	121279531
chr11	6347449	6348513
chr11	83364916	83366696
chr11	114779255	114780093
chr11	114777950	114779202
chr11	114829877	114831846
chr12	6894913	6895529
chr1	60904719	60906556
chr12	45089383	45090168
chr12	45090238	45090814
chr1	11811191	11812881
chr12	83843464	83844349
chr14	45682123	45682609
chr14	52383528	52384989
chr14	52385183	52385811
chr14	52387168	52387692
chr14	52387852	52388557
chr14	78953831	78955005
chr14	101591485	101592109
chr14	101590699	101591438
chr14	107034262	107034816
chr14	117512998	117513395
chr14	117513450	117513803
chr1	104676471	104677134
chr16	9295943	9296645
chr16	34591261	34592052
chr16	48333202	48333991
chr16	80071725	80072138
chr17	35132339	35133242
chr17	44138221	44138797
chr17	67063779	67064318
chr18	41547828	41548701
chr18	51904419	51905807
chr18	76918220	76920017
chr19	9490485	9490916
chr19	56341551	56343079
chr19	56339665	56341493
chr2	22915214	22915715
chr2	35369548	35371200
chr2	47547396	47547765
chr2	106190312	106190964
chr2	177842255	177843681
chr2	177843746	177845122
chr1	171701087	171701487
chr3	75518290	75518982
chr3	75519057	75519777
chr3	78110956	78112038
chr1	173823358	173824383
chr3	91442327	91443236
chr3	155806951	155807520
chr4	17660031	17660750
chr4	17659552	17660023
chr4	38986864	38987618
chr4	43635431	43635868
chr4	43634518	43635354
chr4	58701361	58702114
chr4	69817744	69818591
chr4	69816843	69817656
chr1	193975194	193976016
chr5	33579992	33581262
chr5	33578720	33579931
chr5	126907788	126908209
chr5	126908250	126909223
chr5	146649117	146649845
chr5	146651689	146652208
chr5	146652374	146653207
chr6	59603903	59604761
chr6	95908342	95910243
chr10	25555249	25557819
chr10	32786939	32788594
chr7	10950684	10951194
chr10	37727115	37728374
chr7	66286850	66288293
chr7	88005283	88006448
chr7	93246983	93247356
chr7	129376963	129379278
chr7	147549496	147551180
chr8	3139408	3140253
chr8	4670520	4671047
chr8	13707680	13708252
chr8	23047085	23047792
chr8	23050536	23051029
chr8	23051036	23051609
chr10	57106955	57107891
chr10	62857942	62859266
chr8	131720337	131720847
chr9	21517723	21518080
chr9	98187318	98188833
chr9	99663923	99665858
chr9	122788802	122789508
chr9	122788393	122788674
chrX	24063942	24064256
chrX	48162864	48163459
chrY	1778045	1778772
chr3	91443400	91443802
chr2	29186471	29187208
chr3	91448063	91448960
chr7	129374466	129376700
chr10	57110689	57111222
chr19	28098787	28099512
chr2	35371383	35373379
chr8	3140320	3140972
chrX	24063094	24063541
chr12	83842642	83843231
chr4	38993585	38994023
chr11	6349094	6349503
chr5	146650440	146650880
chr1	11813034	11814110
chr10	62852279	62853129
chr11	6348623	6349077
chr14	78955156	78955966
chr4	38987746	38988198
chr12	47933668	47935252
chr11	76170151	76171481
chrX	24060647	24060879
chr16	48334096	48334537
chr3	155806400	155806780
chr14	45682751	45683163
chr17	44137497	44137883
chr4	38995098	38995738
chr1	193976151	193976432
chr4	58694980	58695470
chr10	37726329	37726980
chr5	126906919	126907564
chr9	98186462	98187202
chr16	88766126	88766510
chr11	76169299	76169959
chr14	107035230	107035903
chr6	122340592	122341180
chr2	123096732	123097318
chr10	125479417	125480689
chr10	125477635	125479343
chr11	6350882	6351419
chr11	6351461	6351761
chr11	6354519	6355170
chr11	11078723	11080298
chr11	28110016	28110964
chr11	117998192	117999289
chr11	117999310	117999721
chr12	59506631	59507570
chr12	75411697	75412382
chr14	40405000	40406032
chr14	40406096	40406889
chr14	48056627	48057196
chr14	91409688	91410133
chr15	18191266	18192464
chr15	29157635	29158724
chr15	29156556	29157595
chr15	72169136	72170411
chr16	7811299	7812282
chr1	116203143	116204171
chr16	69099529	69100188
chr16	78913798	78914361
chr18	80592232	80593962
chr18	86023723	86024437
chr19	8711790	8713218
chr19	28101191	28101497
chr19	28101617	28103175
chr19	51325528	51326296
chr2	28349028	28349557
chr2	29190218	29191300
chr2	36549934	36550320
chr2	36549322	36549829
chr1	169331329	169332941
chr3	26415474	26416662
chr3	37294254	37295420
chr3	73437222	73438660
chr1	25975823	25976960
chr4	51039674	51040389
chr4	87286181	87287174
chr4	131821995	131822547
chr4	141884913	141886169
chr5	4463266	4464145
chr5	71584232	71585912
chr5	77837685	77838258
chr5	105625312	105625861
chr5	121733574	121734330
chr5	145823849	145825430
chr5	147186860	147188144
chr6	35411871	35413466
chr6	123275477	123276232
chr6	123274734	123275367
chr6	149245511	149246101
chr6	149244585	149245456
chr7	13462934	13463775
chr7	14316536	14317282
chr7	17808576	17809478
chr7	126896427	126896795
chr7	126980777	126981425
chr8	122169831	122172020
chr9	25214774	25215517
chr10	78863622	78864220
chr1	7870870	7871355
chr3	37288124	37289630
chr16	69094382	69095151
chr15	18190394	18191108
chr7	126979846	126980610
chr5	147186080	147186768
chr16	78913093	78913514
chr6	35409336	35411698
chr1	25972183	25972672
chr19	8707353	8708677
chr10	125482011	125482784
chr17	49419828	49420729
chr8	3141437	3142036
chr1	169329042	169329809
chr1	169326771	169328193
chr5	105626043	105626607
chr4	141886287	141886905
chr5	121732733	121733507
chr11	11080408	11081530
chr12	75406228	75406892
chr15	72170729	72171486
chr1	116201978	116202948
chr12	59506014	59506484
chr3	26414724	26415321
chr7	14313122	14313516
chr7	17809677	17810108
chr2	28341799	28342188
chr16	34581071	34581316
chr4	87287367	87287789
chr2	36550562	36551219
chr13	21294925	21295462
chr5	121731425	121732697
chr12	75412712	75413904
chr14	40404521	40404979
chr12	3814524	3816557
chr11	5441377	5442662
chr19	10057009	10057456
chr16	16896253	16897758
chr16	17233583	17234226
chr16	17451932	17452493
chr10	20031175	20033276
chr17	22641152	22641561
chr16	24721430	24722380
chr14	24925633	24926734
chr14	24938514	24939070
chr13	25111505	25112501
chr17	25152128	25153886
chr14	25175388	25176695
chr8	26310980	26311736
chr17	27436988	27440595
chr17	27441477	27442101
chr17	27502129	27503586
chr14	27852078	27853109
chr14	27878857	27879337
chr8	28406119	28406973
chr2	28695208	28696467
chr3	34759596	34760164
chr3	34760234	34760693
chr2	37479330	37480077
chr2	37557576	37558729
chr2	37558740	37559686
chr8	38154679	38155552
chr5	38611382	38612027
chr10	41996232	41997380
chr13	50656603	50656993
chr13	53489364	53489741
chr13	53508872	53511263
chr13	53515363	53517923
chr4	56814727	56815882
chr4	57375490	57377361
chr1	57433956	57434771
chr7	60163900	60164482
chr11	60590513	60591484
chr10	62112452	62115177
chr10	66144077	66144570
chr9	67542053	67543691
chr9	67562060	67562706
chr9	67584169	67584604
chr11	69208819	69210823
chr10	70807397	70807765
chr7	71083152	71084362
chr15	73014511	73015131
chr10	75299756	75300613
chr10	75322189	75324008
chr11	75344507	75346367
chr10	75495073	75495557
chr15	78498972	78503774
chr15	79758182	79758779
chr15	79779893	79781072
chr15	79782332	79782727
chr7	80273703	80274632
chr15	81641263	81642130
chr6	81859654	81860972
chr6	81860998	81861801
chr15	83197005	83197751
chr10	86118594	86119595
chr6	87929453	87931490
chr6	87931519	87932324
chr6	87943269	87944834
chr6	88674208	88674914
chr6	88763846	88764341
chr6	88764671	88766382
chr15	88784245	88786757
chr15	88812932	88813766
chr1	90166430	90167497
chr1	90167804	90168389
chr1	90173456	90174882
chr2	92400255	92401086
chr2	92401103	92401878
chr1	93435917	93437895
chr10	94150566	94151859
chr1	94892596	94893295
chr1	95699927	95700903
chr11	97223856	97225269
chr12	99630827	99632870
chr11	100333460	100334275
chr15	103069723	103072396
chr11	105897753	105898637
chr9	106690562	106691628
chr7	107128640	107129164
chr9	107898387	107902940
chr9	107903642	107906052
chr11	108286197	108286747
chr8	113551116	113551686
chr8	113554864	113558949
chr9	114472488	114473450
chr5	115607760	115609119
chr6	116287427	116288539
chr8	119681527	119682201
chr8	119736279	119738530
chr8	119738560	119739129
chr1	120571688	120572878
chr6	120786025	120786701
chr3	124128403	124129131
chr8	125565261	125565830
chr8	125566152	125567178
chr10	126414767	126417940
chr10	127113994	127115134
chr8	127420778	127422692
chr6	127760079	127760781
chr6	128150150	128150727
chr6	128387851	128388994
chr6	128389139	128389477
chr4	132264874	132266174
chr7	132461710	132462516
chr1	133904059	133904823
chr1	135027190	135029232
chr5	135624925	135626010
chr4	136024493	136026219
chr4	136026234	136027231
chr1	136852031	136852710
chr5	137394682	137395049
chr5	144519880	144520281
chr5	144520837	144521423
chr5	150633690	150634556
chr2	154262280	154262721
chr2	156022385	156023045
chr1	158488709	158489346
chr1	158514746	158516095
chr1	158516716	158517199
chr1	162836127	162837521
chr1	172145113	172145589
chr10	112365511	112366324
chr10	115550626	115551495
chr10	117146467	117148049
chr10	118676557	118677528
chr10	122423203	122423705
chr10	122422307	122422947
chr10	124826364	124826828
chr10	126128253	126128883
chr10	126230246	126232061
chr10	127495327	127496768
chr11	3189865	3190422
chr11	3231745	3232790
chr11	3547490	3550282
chr11	3996712	3997323
chr11	4997920	5000145
chr11	5661737	5662519
chr11	5855337	5855978
chr11	6099757	6100600
chr11	6315633	6316660
chr11	6343820	6344972
chr11	6428308	6428882
chr11	11361676	11362430
chr11	11925510	11926756
chr11	20641151	20641836
chr11	20991005	20992238
chr11	22890347	22891056
chr11	23155808	23156692
chr11	23397485	23397970
chr11	24072111	24072756
chr1	43990420	43991081
chr11	28264472	28266001
chr11	28266052	28266660
chr11	29072542	29073516
chr11	29071948	29072538
chr11	29146705	29147810
chr11	29273341	29274192
chr11	30097433	30099101
chr1	44158630	44159752
chr1	9690588	9691020
chr11	32354425	32356363
chr11	40547211	40547805
chr11	43495744	43496392
chr1	9737483	9738700
chr11	45792464	45795130
chr1	46909942	46911165
chr1	46909528	46909916
chr11	49838244	49838829
chr11	50138230	50139875
chr11	50189946	50192654
chr11	51419138	51420685
chr11	52045029	52046305
chr11	52209810	52210328
chr11	53243442	53244529
chr11	53520441	53521225
chr11	53793140	53793980
chr11	54251704	54252273
chr11	54335973	54336771
chr11	54679577	54680627
chr11	55282844	55283737
chr11	57822831	57823723
chr11	58767801	58769409
chr11	58791562	58792278
chr11	59475612	59476010
chr11	59599816	59600492
chr11	59600586	59601459
chr11	59652671	59653430
chr11	59918131	59918720
chr11	60229361	60232524
chr11	60726546	60727411
chr1	51534110	51536463
chr11	61667769	61669051
chr11	62094698	62095250
chr11	62270729	62271885
chr11	62363606	62365725
chr11	65620588	65621223
chr11	68883882	68884718
chr11	68907889	68909777
chr11	69571892	69573395
chr11	69732694	69735029
chr11	69793569	69794454
chr11	69814070	69814776
chr11	70376014	70376715
chr11	70467056	70468209
chr11	72020631	72021491
chr11	72419798	72422323
chr11	72609531	72610328
chr11	72951455	72952083
chr11	74651262	74652372
chr11	75779976	75780722
chr1	53841089	53842120
chr11	77029347	77029905
chr11	77029927	77030335
chr11	77499998	77500989
chr11	77845558	77846129
chr1	10029841	10030364
chr11	79805873	79806712
chr11	80196611	80197215
chr11	83115137	83117044
chr11	84326644	84327386
chr11	85124609	85126046
chr11	86570478	86571842
chr11	86886521	86888522
chr11	86940366	86941466
chr1	55083592	55084694
chr11	87218012	87218811
chr11	87430276	87431012
chr11	87799553	87802053
chr11	87860507	87863315
chr11	88816547	88816942
chr11	88921354	88922315
chr1	55293733	55294457
chr11	90498994	90499934
chr1	55418950	55420315
chr11	93856354	93857346
chr11	93857411	93858456
chr11	94071548	94072399
chr11	94072451	94074028
chr11	94852781	94853846
chr11	95170971	95172315
chr11	96650493	96650915
chr11	97048993	97050034
chr11	97176635	97177332
chr11	97222822	97223584
chr11	97301088	97301621
chr11	97849204	97850822
chr11	97927512	97928984
chr11	98054327	98054861
chr11	98655980	98656676
chr11	100711413	100712140
chr11	101286284	101286969
chr11	101471849	101472245
chr11	101825073	101825716
chr11	102158001	102158501
chr11	102260577	102261526
chr11	102268022	102269408
chr11	102526758	102527544
chr11	102680540	102681018
chr11	102993473	102994396
chr11	103078879	103080323
chr11	104329722	104331257
chr11	104411189	104411782
chr11	106648314	106651543
chr11	106889274	106889875
chr11	113611904	113612475
chr11	115048096	115049872
chr11	115375149	115375825
chr11	115396518	115397165
chr11	115397268	115398118
chr11	115473058	115473791
chr11	115884868	115886038
chr11	115891368	115893290
chr11	115947224	115947954
chr11	115948069	115949070
chr11	116713142	116715917
chr11	117515177	117516121
chr1	59293639	59294228
chr11	120209175	120209889
chr11	120211442	120211938
chr11	120459520	120460268
chr11	120478917	120479391
chr12	3234418	3236335
chr12	3309518	3310344
chr12	3426401	3427941
chr12	4082474	4083127
chr12	4775321	4776240
chr12	4913851	4914738
chr12	8681132	8681613
chr12	18292040	18292496
chr12	21422875	21424493
chr12	25335742	25336493
chr1	60623245	60623733
chr12	28027677	28028080
chr12	32183870	32184929
chr12	32318696	32320107
chr12	36768642	36769327
chr12	40763536	40765516
chr12	41750623	41751125
chr12	45310002	45311855
chr12	45369478	45370783
chr12	46174897	46175602
chr12	52448841	52449854
chr12	53604869	53605781
chr12	56921586	56922279
chr12	60231749	60232969
chr12	66174518	66175006
chr12	66273036	66274944
chr12	70472588	70474430
chr12	73337412	73338002
chr12	73542676	73544288
chr12	73860848	73862178
chr12	73862550	73863427
chr1	64735877	64738695
chr12	77470123	77470690
chr12	77504391	77506852
chr12	78339284	78340362
chr12	79326913	79327575
chr12	79849429	79850322
chr12	81536777	81538805
chr12	81858362	81859889
chr12	82732180	82732637
chr12	82961220	82961863
chr12	85328778	85329504
chr12	85749422	85750447
chr12	87165666	87166261
chr12	88066731	88067564
chr1	66862578	66863520
chr1	66863676	66864847
chr12	99495057	99498232
chr12	101437303	101438240
chr12	102956191	102956769
chr12	103194349	103197140
chr12	103942757	103943174
chr12	103943287	103943860
chr12	103994880	103997730
chr12	104770701	104771340
chr12	107022676	107023621
chr1	69997922	69998670
chr12	109417169	109418190
chr12	109512721	109513395
chr12	109565996	109566526
chr12	109571799	109572275
chr12	110030322	110031206
chr12	110032160	110032537
chr12	111684634	111685304
chr12	111933803	111935043
chr12	113209308	113210207
chr12	113917308	113917932
chr12	114067231	114068050
chr12	114166479	114167553
chr12	114238364	114238829
chr12	117519085	117520189
chr12	119081929	119082494
chr13	9682714	9683435
chr13	9763617	9764119
chr13	14046442	14047289
chr13	17786751	17788006
chr13	17785538	17786617
chr13	21271683	21272971
chr13	22072508	22076898
chr13	24024932	24026797
chr13	24891322	24894459
chr13	29051469	29051953
chr13	38128498	38129331
chr13	41315245	41315816
chr13	43576307	43576703
chr13	43655014	43655842
chr13	44825222	44825861
chr1	74708266	74708786
chr13	45096906	45097407
chr13	46821988	46824085
chr13	48720744	48721264
chr13	49747636	49748960
chr13	51740131	51740994
chr1	75138491	75139661
chr1	75232975	75234081
chr13	54787782	54790854
chr13	55564853	55566502
chr13	55736358	55736728
chr13	56236079	56236696
chr13	56804395	56804700
chr13	58228515	58231534
chr13	58502527	58504975
chr13	63669045	63669544
chr13	64253614	64254812
chr13	65341753	65343336
chr13	65343364	65345303
chr13	66816152	66816510
chr13	69673490	69674361
chr13	69750514	69751235
chr1	13363545	13364294
chr13	73741117	73741724
chr13	76155381	76156299
chr13	81024537	81025813
chr13	81921977	81923145
chr13	84361647	84364201
chr1	78654176	78655145
chr13	93344688	93346396
chr1	13579041	13580576
chr13	97440493	97441225
chr13	99136211	99136647
chr13	99695585	99696626
chr13	100877825	100878510
chr13	101420843	101421586
chr13	104123868	104125967
chr13	104564031	104564979
chr13	104710788	104711140
chr13	107812604	107813233
chr13	112280426	112281095
chr13	113441899	113442899
chr13	113590795	113591477
chr1	82835680	82836206
chr14	9004733	9005522
chr14	15177983	15178992
chr14	15535537	15536326
chr14	19070892	19071586
chr14	21365043	21365585
chr14	21460026	21460810
chr14	22650170	22651040
chr14	27456353	27458823
chr14	28241684	28243129
chr1	87689836	87691067
chr14	31528163	31529235
chr14	31529275	31530014
chr14	31814196	31815133
chr14	31831689	31832260
chr14	32064082	32064880
chr14	32305793	32309362
chr14	32642847	32644043
chr14	33326478	33326990
chr14	34259480	34260550
chr14	35486550	35487863
chr1	87942467	87943009
chr1	88255070	88256138
chr14	46008203	46008700
chr14	47441518	47442288
chr14	48091814	48093325
chr1	88383854	88384730
chr1	88421465	88423408
chr14	54878014	54879485
chr14	55172761	55173562
chr14	55304745	55305635
chr14	55432785	55433353
chr14	56178620	56179644
chr14	56364536	56365394
chr14	57189893	57191394
chr14	57286788	57287689
chr14	57396613	57397166
chr14	57397188	57397573
chr14	58364591	58365434
chr14	58364039	58364532
chr14	58417139	58417635
chr14	58617760	58618370
chr14	59761223	59762625
chr14	59797025	59798528
chr14	60059354	60060006
chr14	60188963	60189792
chr14	61791605	61792211
chr14	62950856	62951349
chr14	63379286	63381190
chr14	63796370	63796864
chr1	89749837	89750664
chr14	66242389	66246919
chr14	67487425	67488098
chr1	90123060	90124272
chr14	68334052	68334642
chr14	68333017	68333995
chr14	69901903	69904276
chr14	69954865	69955568
chr14	70689058	70689706
chr14	70688558	70689053
chr14	70828629	70829264
chr14	73951700	73953831
chr14	76153756	76154161
chr14	76232977	76233742
chr14	76232023	76232904
chr14	77556024	77556754
chr14	78936118	78937196
chr1	91351019	91351383
chr14	99498528	99499225
chr1	91864617	91865521
chr14	103381174	103381955
chr14	103498409	103498918
chr14	105575829	105576887
chr14	118488074	118488563
chr14	118610438	118612502
chr14	119104987	119105687
chr14	119336750	119337778
chr14	122504147	122508836
chr1	93146565	93147613
chr15	7079448	7080159
chr15	8415110	8415529
chr15	9001143	9001496
chr15	10642467	10645289
chr15	11924741	11926689
chr15	31381863	31384011
chr15	31460722	31461321
chr15	36211611	36213499
chr15	36538672	36539755
chr15	36721800	36724634
chr15	36868152	36868755
chr15	38228809	38229938
chr15	38447349	38450242
chr15	39774085	39776158
chr1	95239381	95240723
chr15	44259391	44259993
chr15	44450142	44451604
chr1	95374581	95375725
chr15	57743495	57744663
chr15	58246812	58247402
chr15	58720809	58722354
chr15	58719285	58720793
chr15	58913276	58914080
chr15	59146388	59147028
chr15	64143441	64144283
chr15	68194581	68195363
chr15	72920642	72921592
chr15	73253479	73253996
chr15	74551656	74552203
chr15	75446738	75447288
chr15	75799167	75799750
chr15	75811659	75812812
chr15	75899944	75900862
chr15	76124737	76125930
chr15	76199206	76199972
chr15	76342066	76342717
chr15	76352995	76355487
chr15	78744288	78744862
chr15	78892059	78894355
chr15	79346611	79347188
chr15	79488290	79490706
chr15	79517531	79519163
chr15	81230050	81230788
chr15	81558716	81560565
chr15	81810750	81811332
chr15	81845342	81847446
chr15	82074851	82075254
chr15	83554942	83555595
chr15	84369298	84370657
chr15	84368305	84369196
chr15	88582164	88582942
chr15	88581315	88581960
chr15	88649038	88650796
chr15	88692211	88693172
chr15	89397983	89400254
chr15	93349402	93350059
chr15	93425750	93426655
chr1	16608469	16611565
chr15	96115230	96116391
chr15	96116509	96117273
chr15	96539685	96540602
chr15	97794321	97794948
chr15	97923275	97924085
chr15	98747548	98749776
chr15	99200517	99201006
chr15	100057846	100058239
chr15	100445868	100446734
chr15	100883120	100883560
chr15	101903999	101905187
chr15	102301185	102301750
chr16	3743118	3745682
chr16	3871604	3873863
chr16	4003028	4004644
chr16	4077215	4078288
chr16	4419892	4420503
chr16	4878687	4880629
chr16	4963837	4964740
chr16	5049077	5051094
chr16	5255604	5256206
chr16	8829617	8831424
chr16	10784065	10785388
chr16	10834863	10835585
chr16	11175675	11176481
chr16	13436975	13437522
chr16	14316548	14318345
chr16	15593924	15594985
chr16	16302686	16303774
chr16	16828881	16829857
chr16	17069818	17070554
chr16	17208573	17209655
chr16	17530534	17531173
chr16	17807227	17808002
chr16	18248427	18249322
chr16	18288362	18289717
chr16	20141047	20141688
chr16	22009465	22010329
chr16	22265005	22265919
chr16	32078640	32079200
chr16	32246933	32247452
chr16	32276453	32278550
chr16	36874520	36876003
chr16	37868165	37869094
chr16	42875044	42875585
chr16	42876100	42876608
chr16	45157527	45159945
chr16	46496970	46499475
chr16	46495918	46496946
chr1	120285201	120285734
chr16	55895188	55895723
chr16	56037506	56038195
chr16	64850912	64852273
chr16	87354308	87354935
chr16	90934571	90935269
chr16	91646987	91648348
chr16	91729350	91729922
chr16	94790904	94791771
chr16	94790501	94790873
chr16	98183002	98184040
chr17	6105464	6106346
chr17	7165220	7165496
chr17	8358442	8358878
chr17	10512603	10513302
chr17	11032795	11033509
chr17	13109015	13109778
chr17	13897886	13898727
chr17	15636611	15637306
chr17	23907617	23908871
chr17	23939972	23941052
chr17	23939291	23939934
chr17	24278073	24278672
chr17	24606625	24608302
chr17	24806711	24807163
chr17	24832433	24833993
chr17	25022400	25024800
chr17	25097118	25097608
chr17	25409341	25411397
chr17	25570822	25571231
chr17	25945599	25946033
chr17	26852353	26853048
chr17	27069441	27072871
chr17	27109442	27110387
chr17	27270379	27271127
chr17	27692067	27692812
chr17	27692815	27694467
chr17	28045937	28046785
chr17	28215772	28218875
chr17	28465116	28466340
chr17	28622403	28623093
chr17	29144395	29144818
chr17	29169007	29169954
chr17	29405686	29406299
chr17	29626497	29629044
chr17	29751467	29752484
chr17	30712478	30712883
chr17	30712906	30714447
chr1	129195889	129197510
chr17	31701616	31701989
chr17	31702059	31702932
chr17	32420666	32421996
chr17	32457658	32458287
chr17	33276139	33277009
chr17	33568883	33570814
chr17	33821466	33822820
chr17	33954214	33954910
chr17	34168365	34169100
chr17	34255445	34258075
chr17	34724181	34724929
chr17	35118751	35119207
chr17	35137639	35139580
chr17	35257990	35259014
chr17	35271676	35272724
chr17	35300752	35301980
chr17	35978281	35979152
chr17	36106157	36107234
chr17	36115936	36117089
chr17	37094369	37097172
chr17	39979751	39985828
chr17	40344768	40345949
chr17	40930575	40931269
chr17	45569911	45570856
chr17	45731289	45734481
chr1	130140439	130141376
chr17	46520225	46520811
chr17	46815717	46818974
chr17	46888886	46889515
chr17	46968990	46970473
chr17	46993838	46994630
chr17	47766187	47766690
chr17	48547773	48550158
chr17	51318096	51318919
chr17	56175542	56176153
chr17	56564527	56565289
chr17	56812306	56813468
chr17	56970542	56971077
chr17	66130881	66132469
chr17	66555644	66556041
chr17	71198096	71199637
chr17	71200627	71204224
chr17	71901321	71901921
chr1	133034473	133035298
chr17	74694547	74695056
chr17	74927529	74928361
chr17	80460803	80461731
chr17	80494986	80496729
chr17	80606056	80606898
chr17	83630596	83631266
chr17	85356890	85358394
chr17	85354981	85356750
chr17	86629433	86630175
chr17	87846382	87846774
chr17	87845603	87846295
chr18	3336508	3338312
chr18	4634929	4635536
chr18	5333823	5334918
chr18	5591221	5591754
chr18	5592057	5592425
chr18	6489825	6491088
chr1	134921793	134922268
chr18	9449615	9450235
chr18	10617652	10618252
chr18	11997530	11998477
chr18	12801774	12803931
chr18	14840872	14841626
chr18	24178480	24179934
chr18	24761232	24762762
chr18	25327189	25327745
chr18	34490607	34491264
chr18	34665053	34668715
chr18	34783790	34784806
chr18	35019717	35020471
chr18	35020667	35021204
chr18	35113407	35114858
chr18	35721424	35722657
chr18	36440143	36441071
chr18	36719079	36719669
chr18	37892130	37892689
chr18	38094353	38095458
chr1	136455763	136458001
chr1	136458380	136459253
chr18	39648919	39649905
chr18	46624833	46627327
chr18	49914764	49915602
chr18	52625305	52625883
chr18	56866875	56868472
chr18	58232465	58232931
chr18	60684839	60686653
chr18	61336110	61337415
chr1	138156647	138157333
chr1	138311749	138312412
chr18	67799683	67802168
chr18	67883417	67884417
chr18	70630500	70632922
chr18	70689699	70690149
chr18	73731307	73732871
chr18	73974834	73975723
chr18	75178149	75179115
chr18	76400692	76401329
chr18	77285756	77286381
chr18	77952502	77953460
chr18	80433258	80433694
chr18	80492314	80493122
chr18	80666150	80667180
chr19	3388605	3390073
chr19	3767439	3769019
chr19	3850802	3852472
chr19	4397614	4398816
chr19	4396699	4397178
chr19	4755287	4757378
chr19	4811012	4811893
chr19	5272212	5273360
chr19	5306642	5307880
chr19	5387865	5389459
chr19	5489846	5491835
chr19	5567364	5567953
chr19	5695733	5696343
chr19	5728818	5730355
chr19	5841393	5846481
chr19	5963914	5964489
chr19	6275292	6278800
chr19	7130870	7131428
chr19	7314305	7316225
chr19	7686049	7687493
chr19	8831027	8832524
chr19	9016197	9017121
chr19	10679753	10680352
chr19	11987048	11987493
chr1	145549097	145549802
chr19	12869989	12871796
chr19	18745620	18745975
chr19	18787387	18787893
chr19	23214794	23216972
chr19	23761782	23762558
chr19	23967367	23968267
chr19	24248360	24249203
chr19	25073912	25074542
chr19	28085633	28087284
chr19	28084757	28085517
chr19	29722341	29722987
chr19	29879694	29880646
chr19	30104385	30105608
chr19	32461841	32463202
chr19	36628423	36629076
chr19	37000560	37001203
chr19	38470398	38470864
chr19	38910839	38912238
chr19	40587903	40588442
chr19	41876120	41876826
chr19	41921409	41923214
chr19	42054921	42057384
chr19	43749467	43750107
chr19	43827126	43828169
chr19	44143517	44144450
chr19	46835420	46836551
chr19	47252761	47253561
chr1	153190991	153192703
chr19	53216945	53218042
chr1	153347388	153347822
chr19	59418161	59422572
chr19	60018995	60019906
chr2	3335198	3336594
chr2	3391165	3392862
chr2	3630547	3631914
chr2	5765961	5766742
chr2	5816071	5816759
chr2	6243800	6244457
chr2	6243339	6243790
chr2	9448693	9449539
chr2	9450032	9450952
chr2	11456926	11457558
chr2	13976776	13977658
chr1	154749933	154752748
chr2	17985618	17986415
chr2	17986968	17987537
chr2	18597550	18598056
chr2	18620013	18621666
chr2	19578495	19580742
chr1	155271984	155272867
chr1	155334244	155335061
chr1	155333751	155334176
chr2	25079168	25080723
chr2	25117990	25119065
chr2	25128168	25128798
chr2	25838116	25838661
chr2	25995015	25996382
chr2	26092320	26093098
chr2	26301018	26302104
chr2	26299865	26300955
chr2	26483851	26484298
chr2	27370471	27370909
chr2	28301935	28302425
chr2	28980395	28981105
chr2	29744177	29747902
chr2	29820850	29821625
chr2	30092693	30093876
chr2	30247425	30248389
chr2	30270962	30272142
chr2	30563207	30563704
chr2	31543189	31545153
chr2	31700987	31701652
chr2	32091790	32092718
chr2	32549287	32549937
chr1	156945852	156947471
chr2	35833586	35836371
chr2	38920334	38921398
chr1	157659457	157660766
chr2	51928195	51929019
chr2	53049626	53051870
chr2	58999008	58999736
chr2	60047726	60048223
chr2	68402218	68404369
chr2	68405676	68406523
chr2	70662862	70663457
chr2	71493803	71494445
chr2	72816912	72817463
chr2	73613386	73613894
chr2	73730033	73730411
chr2	73749036	73749745
chr2	74415824	74418826
chr1	159342198	159343002
chr2	75496570	75498256
chr2	76509756	76512510
chr2	77118085	77118549
chr2	78708491	78708963
chr2	84712223	84712921
chr2	90585674	90586218
chr2	90687069	90687923
chr2	103635031	103637238
chr2	103637307	103638256
chr2	109857758	109858364
chr2	119303185	119304214
chr2	119698081	119699277
chr2	120388852	120390004
chr2	120556650	120557384
chr2	120675368	120677261
chr2	120965621	120966452
chr2	121239181	121240014
chr2	121274686	121276562
chr2	121781260	121783290
chr2	122462942	122464268
chr2	124949234	124949608
chr2	125073150	125073824
chr2	125498339	125499193
chr2	126532686	126533362
chr2	127161703	127162733
chr1	163805560	163807707
chr1	24106274	24107216
chr2	130985008	130986173
chr2	131088040	131088691
chr2	140220819	140221414
chr2	142727384	142727840
chr2	148497933	148498890
chr2	150574701	150575431
chr2	151969283	151969950
chr2	152508409	152512484
chr2	152512723	152513369
chr2	153171394	153171982
chr2	153475147	153475836
chr2	156005013	156006660
chr2	156546204	156546991
chr2	156688488	156689515
chr2	158450519	158450959
chr2	162756412	162758111
chr2	163244764	163245712
chr2	163896456	163897295
chr2	164594981	164595527
chr2	164630020	164630967
chr2	164704275	164705425
chr2	164859597	164860552
chr1	167933000	167933807
chr2	167013735	167014464
chr2	167757395	167757946
chr2	167906103	167906754
chr2	168055515	168057223
chr1	168168147	168169867
chr1	168309209	168309912
chr2	169956024	169956606
chr2	172195877	172196502
chr2	173030629	173031553
chr2	173402492	173403432
chr2	173403448	173403879
chr1	169214413	169215209
chr2	179709973	179710341
chr2	179759819	179760353
chr2	179853700	179854787
chr2	180377655	180378394
chr2	180627428	180628492
chr2	181022460	181023007
chr2	181021834	181022451
chr3	9251189	9251941
chr3	10196862	10198064
chr3	14578412	14579137
chr3	16082933	16083764
chr3	19086184	19088947
chr3	19527882	19528930
chr3	21975529	21976000
chr3	25042694	25043204
chr3	33917736	33918954
chr3	33918988	33919327
chr3	33919372	33920239
chr3	35653003	35653785
chr3	36470546	36471182
chr3	37318725	37319801
chr3	40547321	40550641
chr3	40753901	40755222
chr3	40752752	40753273
chr3	40885726	40889416
chr3	51143974	51145314
chr3	51219881	51220582
chr3	54538429	54539603
chr3	58218476	58219407
chr3	58495528	58496338
chr3	60305068	60305693
chr3	62310299	62311113
chr3	65331720	65332300
chr3	65332328	65333225
chr3	68847586	68850417
chr3	69525860	69526567
chr3	79433069	79433710
chr3	82679668	82680634
chr1	174077860	174078935
chr3	87709933	87710968
chr3	87981423	87982120
chr3	88100178	88102145
chr3	88489427	88490102
chr3	88542409	88542907
chr3	88717333	88718134
chr3	88753631	88754251
chr3	88754589	88755176
chr3	89017651	89018657
chr3	89854821	89857504
chr3	90279694	90280384
chr3	94757834	94758429
chr3	95031792	95033855
chr3	95462023	95463905
chr3	95685926	95687009
chr3	95907095	95909178
chr3	96023709	96024434
chr3	97462073	97462785
chr3	100489065	100489590
chr3	100489839	100490342
chr3	101727788	101728455
chr3	102739204	102740271
chr3	103717625	103719399
chr1	177555300	177555988
chr3	104441494	104443597
chr3	104667115	104667653
chr3	105489599	105491810
chr3	107134885	107137257
chr3	107676091	107678997
chr3	107948656	107949346
chr3	108218430	108218968
chr3	108742789	108743399
chr3	116125495	116130936
chr3	116297577	116298162
chr1	178743899	178744659
chr3	119485702	119486361
chr3	121656432	121656827
chr3	121948444	121948948
chr3	121995724	121996618
chr3	121996655	121997129
chr3	122969997	122970477
chr3	123393660	123394111
chr1	179371580	179372208
chr3	127255865	127256563
chr1	179725942	179727033
chr3	132754013	132755730
chr3	132973060	132973564
chr3	135086017	135086650
chr3	135099749	135103257
chr1	180205499	180208238
chr3	137526838	137527309
chr3	137527314	137527813
chr1	180248070	180249369
chr3	137806380	137807044
chr1	180266459	180268813
chr3	138187824	138191546
chr3	140873535	140875462
chr3	142058171	142058862
chr3	142427417	142429141
chr3	142544502	142545266
chr3	142545406	142545803
chr3	145650665	145651853
chr3	146066807	146069316
chr3	148651143	148651670
chr3	151872654	151875012
chr3	152059165	152059838
chr3	152058512	152059133
chr3	152730610	152733036
chr3	157693975	157695346
chr1	181476278	181476650
chr4	4718934	4722744
chr1	181598079	181598727
chr1	181732399	181734821
chr4	10801240	10802484
chr4	10933996	10935211
chr4	11118033	11118652
chr4	11485857	11486265
chr4	14753264	14754100
chr4	14857232	14857680
chr4	14857819	14858602
chr1	182125690	182126425
chr4	21774556	21775814
chr4	32050430	32051119
chr4	33275913	33276486
chr4	33334720	33335927
chr4	40214811	40216984
chr4	40669489	40670598
chr4	41222070	41222904
chr4	41261317	41262421
chr4	41411533	41412266
chr4	41445281	41445828
chr4	43454417	43456062
chr4	44179355	44181010
chr4	44677265	44677864
chr4	45024619	45025887
chr4	45178198	45178885
chr4	45332096	45334650
chr4	45542787	45543686
chr4	45985118	45985828
chr4	46465133	46465672
chr4	46464643	46465029
chr4	48597174	48599844
chr1	183771837	183772792
chr4	53726760	53727548
chr1	183949251	183950031
chr4	55543056	55547636
chr4	57312809	57313206
chr1	184212207	184213056
chr4	58565795	58566411
chr4	58924872	58925720
chr4	59047757	59048616
chr4	59201984	59202490
chr4	63219432	63220057
chr1	184693904	184694428
chr4	71861242	71862253
chr4	73436290	73437258
chr4	73897413	73898401
chr4	83132057	83132617
chr4	86394229	86395102
chr4	88584050	88584471
chr4	88940409	88940980
chr4	93001314	93001976
chr4	93002095	93002635
chr4	94222846	94223605
chr4	98589441	98590041
chr4	98590245	98590897
chr1	6204514	6205441
chr4	102786518	102787233
chr4	106512917	106513655
chr4	106583292	106583788
chr4	107355977	107356696
chr4	108505536	108506148
chr4	109338056	109339770
chr4	110023725	110024949
chr4	115457366	115457908
chr4	115690007	115690499
chr4	115893430	115893918
chr4	116229708	116230661
chr4	116357741	116358562
chr4	116380337	116381821
chr4	117556119	117560314
chr4	119055654	119057045
chr4	120242022	120242913
chr1	188790053	188792917
chr4	120497739	120498660
chr1	189037312	189040418
chr4	125879643	125880541
chr4	126754238	126755050
chr4	128866173	128866717
chr4	129011837	129013321
chr4	129338931	129339694
chr4	129418868	129420151
chr4	129496970	129497566
chr4	129783908	129785708
chr4	130219096	130219731
chr4	131477781	131478251
chr4	131767354	131768502
chr4	131900378	131901920
chr4	131908339	131910883
chr4	131977744	131978675
chr4	132477354	132478889
chr4	132640852	132641374
chr4	133101228	133102063
chr4	133228570	133229053
chr4	133522822	133523378
chr4	134090189	134092214
chr4	134479232	134480467
chr4	134828041	134828635
chr4	135411497	135413163
chr4	135866299	135867550
chr4	136193183	136194020
chr4	136603953	136604898
chr4	136913177	136913753
chr4	137149240	137150526
chr4	138010811	138011471
chr1	191511752	191512176
chr4	141100645	141103234
chr1	191745646	191746575
chr4	142751488	142751986
chr4	146810846	146811846
chr4	147221621	147223640
chr4	147278450	147279123
chr4	147412245	147413565
chr4	147461802	147462643
chr4	147514592	147515069
chr4	148000059	148001287
chr4	149111550	149112571
chr4	150482234	150482639
chr4	151382922	151384159
chr4	151551685	151552845
chr4	151657100	151657822
chr4	151671184	151672013
chr1	192801807	192803155
chr1	192803182	192803703
chr4	153330325	153332132
chr4	154229873	154230567
chr5	3802404	3803407
chr1	193219719	193220388
chr1	193220455	193221666
chr5	8422482	8423171
chr1	193399380	193400212
chr1	193644909	193645797
chr1	30930243	30930882
chr5	21207187	21207979
chr5	21290517	21291282
chr5	21849970	21850515
chr5	22938807	22940221
chr5	23535648	23536324
chr5	23669486	23672014
chr5	24081900	24084229
chr5	24347643	24348440
chr5	24605720	24606224
chr1	31005542	31008213
chr5	28397496	28398514
chr5	28643042	28644009
chr5	29522022	29522468
chr5	29895403	29896429
chr5	30062020	30063326
chr5	31188961	31192118
chr5	31522019	31524302
chr5	32761008	32761533
chr5	32912885	32914079
chr5	33360684	33362276
chr5	33971504	33972556
chr5	34000323	34001119
chr5	34124708	34125607
chr5	34162482	34163079
chr5	34278352	34279387
chr5	34530060	34531139
chr5	35292081	35292678
chr5	37139501	37140168
chr5	37187680	37188294
chr5	42098026	42100168
chr5	43623556	43626985
chr5	46248274	46249319
chr5	52581070	52582053
chr5	53132580	53134450
chr5	64621814	64622356
chr5	64621500	64621807
chr5	65883458	65884502
chr5	66154382	66155039
chr5	67998727	67999836
chr5	73647549	73647898
chr5	73882947	73884103
chr5	74488315	74489889
chr5	74590761	74591796
chr5	76612715	76613478
chr5	76733533	76734255
chr5	76732808	76733440
chr5	77017526	77018205
chr10	5958959	5959444
chr5	87232259	87234668
chr5	89104063	89104477
chr5	92511642	92513763
chr5	93326888	93327460
chr5	93634579	93636421
chr5	93634044	93634497
chr5	97426213	97426656
chr5	98614681	98615062
chr5	100335152	100335820
chr5	100408159	100408722
chr5	100406667	100407562
chr5	100407633	100408029
chr5	100467449	100469044
chr5	101103073	101103473
chr5	103332858	103333422
chr5	104937312	104937907
chr5	107125173	107125944
chr5	108258915	108260076
chr5	110659809	110660508
chr5	111198928	111200136
chr5	111308628	111309229
chr5	112705551	112706095
chr5	113649648	113650231
chr5	114185315	114186204
chr5	114358213	114358757
chr5	114514306	114517063
chr5	115017217	115019743
chr5	115224540	115224944
chr5	115460655	115461199
chr5	115750206	115751913
chr5	115940005	115940618
chr5	116009250	116009906
chr5	121847983	121848416
chr5	122286284	122287714
chr5	122500188	122500797
chr5	122607705	122608214
chr5	122821850	122822677
chr5	123349919	123350908
chr10	11000190	11001327
chr10	11001360	11001802
chr5	123973419	123974148
chr10	11062920	11063867
chr5	124198231	124200056
chr5	124380302	124380912
chr1	6431577	6432002
chr5	124777002	124779218
chr5	125341787	125344167
chr5	125868746	125871842
chr5	125921744	125923491
chr5	128097159	128098013
chr5	129241733	129242438
chr5	129525374	129526770
chr5	130137631	130139219
chr5	130139237	130139818
chr5	130697859	130698561
chr5	134652095	134652597
chr5	135114078	135115989
chr5	135825507	135826229
chr5	135869548	135870472
chr5	135879941	135880949
chr5	137748874	137749234
chr5	137974123	137974763
chr5	138069214	138072066
chr5	138226668	138228101
chr5	138720953	138722450
chr5	139625940	139626890
chr5	139676262	139676964
chr5	139800963	139801359
chr5	142843022	142844012
chr5	143026098	143027200
chr5	143105189	143105837
chr5	143665614	143669131
chr5	144014665	144016580
chr5	144165261	144166045
chr5	147042423	147042888
chr5	147072314	147073155
chr5	148241407	148242055
chr5	149739985	149741003
chr5	149863126	149863552
chr5	151475970	151476555
chr5	152170745	152171970
chr10	17666924	17667412
chr6	8459242	8459755
chr6	28211366	28212602
chr6	29559221	29560175
chr6	31165468	31167155
chr6	34267025	34267550
chr6	34729996	34731602
chr6	35127252	35128127
chr10	19869086	19869509
chr6	37820578	37821423
chr6	38382747	38385283
chr6	38501057	38501712
chr1	33776747	33777378
chr6	38826263	38826815
chr6	39067623	39068863
chr6	39155860	39156701
chr6	39156836	39157421
chr6	39369564	39370540
chr6	43615864	43616540
chr6	47545442	47545883
chr6	47544971	47545421
chr6	48543502	48544327
chr6	49212975	49214292
chr6	51220362	51221054
chr6	51418572	51421335
chr6	52141861	52142253
chr6	54766318	54766754
chr6	55153136	55153656
chr6	56747240	56748073
chr6	57652668	57653456
chr10	22451338	22451999
chr6	70794252	70795023
chr6	71390357	71391562
chr6	71389765	71390344
chr6	71581405	71583862
chr6	71781044	71781741
chr6	72296983	72298204
chr6	72388891	72390178
chr6	72908013	72908854
chr6	83302297	83303594
chr6	83712284	83713576
chr6	83725339	83726116
chr6	85400886	85402467
chr6	85537042	85538496
chr6	86476130	86477585
chr6	86475014	86475944
chr6	86683029	86683672
chr6	86992219	86993272
chr10	24431469	24431904
chr6	90412264	90412833
chr6	95067696	95068307
chr6	100237615	100238060
chr6	108732977	108733540
chr6	112646114	112646742
chr6	113026865	113027434
chr6	113646785	113647374
chr6	116213175	116214995
chr6	117829221	117829850
chr6	117856663	117858691
chr6	119428967	119429549
chr6	119493638	119494135
chr6	120615582	120616114
chr6	122436596	122437293
chr6	122751611	122752177
chr6	122824489	122825080
chr6	124612783	124613981
chr6	124853527	124853927
chr6	124870090	124870591
chr6	124998341	125001513
chr6	125141709	125142414
chr6	128374200	128375178
chr10	30522754	30523950
chr6	129482942	129484022
chr6	134516682	134517134
chr6	136467082	136467950
chr6	136776217	136777276
chr6	137683316	137684160
chr6	143048248	143048921
chr10	33847110	33847806
chr6	146526299	146526907
chr6	146673286	146673940
chr6	149049342	149050436
chr6	149136016	149138507
chr6	149248086	149248477
chr7	3655929	3656325
chr7	4088047	4089979
chr7	4636289	4637191
chr7	4763091	4764909
chr7	4866544	4867115
chr7	5011982	5012820
chr7	6107383	6107875
chr7	13420205	13420634
chr7	13534244	13535700
chr7	13562641	13563648
chr7	13609225	13610746
chr7	17200119	17200826
chr7	17401292	17402161
chr7	17470760	17471664
chr7	17509259	17509994
chr7	19589531	19590216
chr7	19703390	19704185
chr7	20059713	20060163
chr7	20250540	20250937
chr7	25184479	25185212
chr7	25652835	25655962
chr7	26443585	26444394
chr7	27951276	27951778
chr7	28146271	28147014
chr7	29079290	29080100
chr7	29157759	29158317
chr7	29382911	29383405
chr7	29595613	29596300
chr7	29594751	29595211
chr7	29940685	29941352
chr7	29955455	29957593
chr7	29965193	29965936
chr7	30066234	30067565
chr7	30088583	30089030
chr7	30302843	30305038
chr7	30875305	30875799
chr7	31064957	31065564
chr7	31319824	31320257
chr7	31456380	31457236
chr7	31528498	31529825
chr7	35018729	35019923
chr7	35840903	35841963
chr7	36322190	36322836
chr7	38892701	38893117
chr7	38891925	38892283
chr7	52069761	52073229
chr10	40020961	40021672
chr7	52253129	52253719
chr10	40069080	40069994
chr7	52409185	52410014
chr7	52466383	52467962
chr7	52532074	52533765
chr7	52650631	52651553
chr7	52948943	52950750
chr7	52962925	52963379
chr7	53088237	53088902
chr7	54050999	54051599
chr7	54115725	54116744
chr7	54116772	54117719
chr7	56136480	56136920
chr7	59117344	59117877
chr7	59116670	59117334
chr7	70903111	70903696
chr10	41238511	41239890
chr7	71217899	71224911
chr7	72515809	72516365
chr7	73253752	73254382
chr7	80682280	80683333
chr7	82992283	82993965
chr10	42197893	42198516
chr10	42221315	42223114
chr7	86937871	86938449
chr7	88356931	88359337
chr7	89078095	89079324
chr7	89318108	89320479
chr7	91040673	91041018
chr7	91299590	91300277
chr7	97605415	97605929
chr10	43199098	43199990
chr10	43198326	43198974
chr7	104230572	104230969
chr7	104473748	104474539
chr7	104519966	104520432
chr7	106616487	106617673
chr7	107755656	107756703
chr7	109081447	109083472
chr7	109357551	109360683
chr7	112548003	112549413
chr7	114352488	114354485
chr7	116582034	116582935
chr7	116847025	116847887
chr7	117129720	117130112
chr7	117204360	117205495
chr7	117205526	117205985
chr7	117265439	117266449
chr7	117757636	117758691
chr7	118225431	118227030
chr10	45205720	45206733
chr7	121558791	121559672
chr1	35171396	35173240
chr7	125272781	125273721
chr7	125855619	125856048
chr7	127347307	127347890
chr7	128177279	128179065
chr7	128850654	128851397
chr7	130643520	130644593
chr7	133343193	133344698
chr7	133342717	133343144
chr7	133644959	133647629
chr7	134072067	134072871
chr7	134170438	134171678
chr7	134387903	134388435
chr7	134397154	134398296
chr7	134415833	134417934
chr7	134614004	134614575
chr7	134614700	134615841
chr7	134655242	134656543
chr7	134910504	134912764
chr7	134912822	134913911
chr7	134920072	134921285
chr7	135019096	135020503
chr7	135110325	135111580
chr7	135379873	135384662
chr7	135604711	135605666
chr10	50312237	50313182
chr7	137690233	137690828
chr7	138505769	138506253
chr7	140968119	140968679
chr7	141416425	141417031
chr7	144629194	144629869
chr7	148747783	148748418
chr7	150644883	150647207
chr8	4237772	4241008
chr8	4677328	4678973
chr10	53349187	53349818
chr8	8661058	8661870
chr8	9977532	9978109
chr8	11008558	11009542
chr8	11634253	11636222
chr8	13104476	13106419
chr8	13159074	13159842
chr8	13785273	13786457
chr8	13889792	13890413
chr8	15027509	15028936
chr8	24366741	24368292
chr8	26957899	26958324
chr8	27294533	27295827
chr8	28134216	28134807
chr8	28133560	28134073
chr10	57205910	57206984
chr10	57908598	57910195
chr8	41947558	41948137
chr10	58684166	58685450
chr8	46362845	46363599
chr8	47060179	47061011
chr8	47247449	47249719
chr8	48759375	48761281
chr8	48798322	48801275
chr10	59341969	59342898
chr8	59990649	59991127
chr8	60130594	60131307
chr8	63702922	63703455
chr8	72405221	72406885
chr8	72758244	72758661
chr8	72876860	72877473
chr8	72898495	72899037
chr8	73131911	73132415
chr8	73221641	73224209
chr8	73362738	73363505
chr8	73420864	73421366
chr8	73895112	73895812
chr8	73904846	73905823
chr8	74000075	74000866
chr8	74685125	74685877
chr8	75070677	75073293
chr8	75247019	75247581
chr8	75876988	75877520
chr8	77557048	77558960
chr8	77736590	77737340
chr8	81344489	81345248
chr8	81922985	81923379
chr8	82162517	82165982
chr8	82234478	82236248
chr8	83403482	83404131
chr10	61158166	61159117
chr8	85297604	85298293
chr8	86131548	86132877
chr8	86238812	86239815
chr8	86478654	86479935
chr8	87370130	87370945
chr8	87959714	87960300
chr8	88364329	88364995
chr8	89268251	89270986
chr8	89996585	89997325
chr8	90722488	90723376
chr8	91151088	91151715
chr10	61948974	61949566
chr8	93431904	93432497
chr8	94879471	94880489
chr8	94880598	94881509
chr8	96533461	96537270
chr8	97958398	97959187
chr10	62188508	62188906
chr8	98330738	98332003
chr8	99952894	99953427
chr10	62254414	62255582
chr8	107694669	107695846
chr8	107871506	107872038
chr10	62485505	62487343
chr8	108861676	108862365
chr8	109459404	109460546
chr8	109959913	109960416
chr10	62892132	62892940
chr8	114060402	114062052
chr8	114059917	114060325
chr8	114167197	114168211
chr8	114400267	114400746
chr8	122082312	122083344
chr8	122098423	122099449
chr1	36425585	36426370
chr8	123059821	123060360
chr8	124431138	124431710
chr8	124473909	124474745
chr8	124859649	124860420
chr8	124999777	125000506
chr8	124998825	124999482
chr8	125074475	125075273
chr8	125589060	125589897
chr8	126545073	126545637
chr8	128092528	128093711
chr8	128093813	128094537
chr8	129116433	129117370
chr9	7763706	7765624
chr9	7836519	7837574
chr9	8134030	8135112
chr10	66589368	66590199
chr9	13553290	13554047
chr9	13630345	13632993
chr9	14080778	14081297
chr9	15161285	15163060
chr10	67010819	67012530
chr9	21171553	21173444
chr9	21228878	21229615
chr9	21397282	21398206
chr9	21420291	21421237
chr9	21920611	21922577
chr9	22192967	22193674
chr9	22272059	22272803
chr9	24307410	24307856
chr9	24954799	24957259
chr9	30837390	30838807
chr9	31087929	31089177
chr9	35376969	35378489
chr9	43892233	43894790
chr9	44042160	44042744
chr9	44142552	44143920
chr9	44151974	44152537
chr9	44187032	44188910
chr9	44607309	44608127
chr9	45791601	45793811
chr9	46136695	46137838
chr9	48302180	48304616
chr9	50336324	50337030
chr9	50911439	50912793
chr9	51856083	51857139
chr9	53473541	53476171
chr9	54710954	54711751
chr9	54996654	54997226
chr9	56842741	56843590
chr9	57108720	57110440
chr10	70061456	70062699
chr9	59333083	59335228
chr9	59464823	59465652
chr9	59503375	59507409
chr9	59598548	59599346
chr9	61970108	61970719
chr1	36739577	36740383
chr9	66359333	66360063
chr9	69988869	69989370
chr9	70389527	70391765
chr9	71062961	71064108
chr9	71980850	71981518
chr9	74800513	74801320
chr9	75256554	75259205
chr9	77392244	77392899
chr9	77598129	77598914
chr9	78295918	78296646
chr9	82868662	82869554
chr10	74429616	74430129
chr9	86775271	86775768
chr9	88376084	88376619
chr9	88417690	88418241
chr9	90008361	90009701
chr9	94437729	94438279
chr9	94438375	94439208
chr9	95757814	95758745
chr9	96378909	96379402
chr9	99143672	99144172
chr9	102528262	102529180
chr9	103266590	103270162
chr9	106183449	106184017
chr9	106366928	106368154
chr9	106793363	106795319
chr9	107133852	107134403
chr9	107455932	107457561
chr9	107672316	107673843
chr9	107774531	107775314
chr9	108208375	108209167
chr9	108294904	108295829
chr9	108409953	108411233
chr9	108418959	108420534
chr9	108468859	108470203
chr9	109832919	109835362
chr9	110034284	110035115
chr10	75905193	75905862
chr9	110434413	110436475
chr9	110782488	110783206
chr9	111020215	111020868
chr9	111213825	111214873
chr9	115218094	115220298
chr9	115582416	115582972
chr9	119803661	119804716
chr9	120019416	120020225
chr9	120213041	120213418
chr10	76881218	76881665
chr9	122714648	122715108
chr9	122859793	122860524
chr10	77068536	77069717
chrX	7709204	7709681
chrX	8849760	8850395
chrX	12648821	12649858
chrX	34751261	34751746
chr10	77815056	77815475
chrX	49325514	49326343
chrX	50265352	50265890
chrX	65931702	65932462
chrX	80732148	80733236
chrX	80733252	80734095
chrX	91367422	91367879
chr10	79166787	79167962
chrX	97624038	97625245
chr10	79229030	79229632
chrX	98459787	98460420
chr10	79316835	79318201
chr10	79446234	79446895
chrX	131010348	131011040
chrX	131498123	131499387
chr10	79515631	79517557
chr10	79578083	79579173
chrX	136991201	136991714
chrX	149441109	149441597
chr10	79727234	79728161
chrX	160346884	160347376
chrX	165757782	165758611
chrX	166428861	166429249
chrX	166435249	166436372
chrX	166434837	166435220
chr10	79861343	79862252
chr10	80051707	80053293
chr10	80065515	80066220
chr10	80084382	80086880
chr10	80139300	80139959
chr10	80260491	80261299
chr10	80261572	80262420
chr10	80269781	80270383
chr10	80630322	80630865
chr10	80639118	80640269
chr10	80654997	80655781
chr10	80783372	80784145
chr10	82085600	82086017
chr10	84565418	84566221
chr10	84647203	84648431
chr1	38185489	38186665
chr1	38186761	38187528
chr10	85484462	85485152
chr10	86167391	86167813
chr10	86241721	86242359
[truncated: 7,111 more rows]
