# Supplementary material for: Trim33 Binds and Silences a Class of Young Endogenous Retroviruses in the Mouse Testis; a Novel Component of the Arms Race between Retrotransposons and the Host Genome
Source: PLoS Genet. 2015 Dec 1;11(12):e1005693. doi: 10.1371/journal.pgen.1005693 (PMC4666613; doi:10.1371/journal.pgen.1005693)
Supplement: S3 Table — Bowtie2 was used to map raw data from Trim33 ChIP-seq to consensus sequences from the rodent RepBase repository. RPKM values were used to normalize for the size of each element and the library size (XLSX) [file pgen.1005693.s017.xlsx]

## Sheet: Sheet1
Table S3. Trim33 binding to repeat consensus seqeuences. Bowtie2 was used to map raw data from Trim33 ChIP-seq to consensus sequences from the rodent RepBase repository. RPKM values were used to normalize for the size of each element and the library size
RepBase annotated repeat element	Trim33 ChIP-seq - consensus sequence RPKM	ChIP-seq Input - consensus sequence RPKM		Fold change (Trim33/Input)
RLTR10B	739.934	109.479		6.75872
RLTR10B2	265.121	121.539		2.18136
5S_CPo	45.9855	23.5607		1.95179
4.5SRNA	36.331	19.3372		1.87882
ZP3AR	341.536	199.256		1.71406
B1F1	10.0917	6.01374		1.67811
RLTR5_MM	41.1509	27.3951		1.50213
RLTR4_MM	27.5811	18.9768		1.45342
MuRRS4-int	13.3193	9.52656		1.39813
RLTR6_MM	54.6308	39.6272		1.37862
RLTR6B_Mm	104.452	77.209		1.35285
RMER17D2_MM	53.0592	39.907		1.32957
IAPA_MM	113.847	85.9255		1.32495
RMER17B2	27.6735	21.18		1.30658
IAPEY4_LTR	29.3167	22.4601		1.30528
MURVY-int	24.3231	18.6616		1.30338
MURVY_LTR	70.899	54.9412		1.29045
IAPLTR3	47.4539	37.2241		1.27482
RLTR9B2	11.6572	9.18435		1.26925
RLTR1F_Mm	10.0648	7.98415		1.2606
MMERVK10C	98.6929	79.7523		1.23749
RLTR4I_MM	18.2772	15.2623		1.19754
PB1D9	34.1936	28.5882		1.19608
B2_Rn1	25.8905	21.6731		1.19459
RLTR10C	757.59	642.276		1.17954
RLTR9D2	21.5549	18.691		1.15323
RMER17A	27.5381	24.4709		1.12534
SINEB1_MU	120.915	107.603		1.12371
RLTR27_MM	46.2341	41.1919		1.12241
RMER17B	30.9237	27.5601		1.12205
B1_Mur3	118.877	106.357		1.11772
IAPLTR3_I	16.5261	14.8181		1.11526
MMVL30	39.8761	35.7713		1.11475
RLTR19	11.3777	10.2101		1.11436
B2_Rn	83.6047	75.4495		1.10809
RMER17D_MM	31.6158	28.5692		1.10664
MMERGLN_LTR	64.4261	58.4664		1.10193
RLTR6I_MM	68.5119	62.4564		1.09696
IAPEY4_I	14.1828	12.9759		1.09302
IAPEYI	31.6327	29.0022		1.0907
RLTR30_MM	26.7573	24.6145		1.08706
RMER6B	13.8763	12.7729		1.08638
RMER17C	38.4154	35.5297		1.08122
RLTR1D2_MM	20.9984	19.4349		1.08045
B1_Mur2	20.5256	19.0722		1.07621
RLTR46B	12.4775	11.6006		1.07559
SINEB2_MU	280.608	261.292		1.07392
MMSAT4	108.922	101.796		1.07
RMER4B_LTR	16.9471	15.886		1.06679
RLTR35_MM	26.9594	25.2724		1.06675
ERVB5_2-LTR_MM	17.8968	16.7831		1.06636
RLTR1C_MM	99.466	93.3129		1.06594
B1_Rn	962.611	903.14		1.06585
B1_Mus2	2693.71	2528.44		1.06536
B2_Rn2	309.763	291.011		1.06444
RLTR48C	13.9156	13.0886		1.06318
CYRA11_MM	25.2794	23.8172		1.0614
B1F2	11.9733	11.3402		1.05582
RMER10B	23.9491	22.7067		1.05471
LTRIS4B	11.6675	11.0656		1.0544
IAPEY3_I	35.1129	33.3584		1.05259
B2_Rat2	2123.47	2017.88		1.05233
MERV1_LTR	15.9097	15.1674		1.04894
IAPLTR4	16.4766	15.7359		1.04707
MMERGLN_I	21.6509	20.7054		1.04567
RLTR1B_MM	86.2945	82.5432		1.04545
IAPEZI	273.044	261.316		1.04488
RLTR1D_MM	16.6355	15.9288		1.04437
RMER2	19.5977	18.8285		1.04085
ORR1D1_LTR	20.2388	19.5091		1.03741
RLTR13A1	18.4795	17.83		1.03642
RLTR13F	17.4348	16.8724		1.03334
RLTR1A2_MM	18.7767	18.2065		1.03132
B2_Rat3	643.52	624.374		1.03066
B2_Rat4	805.518	782.067		1.02999
LTRIAPEY	26.2179	25.4677		1.02946
RLTR6C_Mm	10.2935	10.0083		1.02849
B1_Mus1	4219.3	4104.87		1.02788
LTRIS_Mus	116.662	113.701		1.02604
RMER15	18.3942	17.9432		1.02513
B2_Mm1t	1231.38	1202.34		1.02416
B1_Mur4	880.454	860.035		1.02374
IAPLTR1a_I_MM	317.326	310.582		1.02171
B1	2337.53	2288.57		1.02139
B1_Mm	4748.88	4655.62		1.02003
B2_Mm2	1000.36	986.375		1.01417
B2_Mm1a	1840.8	1817.96		1.01256
RLTR16B_MM	19.8062	19.5668		1.01224
RLTR14	17.8135	17.6261		1.01063
RLTR2IAP_MM	119.815	118.953		1.00725
B2_Rat1	847.001	844.164		1.00336
RLTR48A	27.8094	27.8989		0.996793
RLTR51A_Mm	32.4565	32.6764		0.993269
RLTR31_MM	13.1608	13.2903		0.990252
RMER13B	13.9218	14.0695		0.989507
BGLII	10.1631	10.2877		0.987892
YREP	21.0132	21.278		0.987559
RLTR13B	15.4264	15.6374		0.986507
ORR1B1-int	10.1167	10.2813		0.983992
ERVB4_2-I_MM	12.2317	12.4705		0.980848
ERVB4_1B-LTR_MM	74.2119	75.6761		0.980653
ERVB7_1-LTR_MM	93.555	95.664		0.977954
RLTR13A2	34.8255	35.7253		0.974814
IAPEY_LTR	134.182	138.048		0.971995
MTC	139.053	143.149		0.971387
RLTR11A2	10.8327	11.1733		0.969522
B2	766.164	790.702		0.968966
MT2B	21.2383	21.9318		0.968377
MLTR31F_MM	14.9753	15.5103		0.965507
RLTR44C_LTR	19.1906	19.8895		0.964861
IAPLTR4_I	27.1966	28.1881		0.964825
RLTR13G	18.6454	19.3967		0.961267
RLTRETN_MM	167.004	173.803		0.960882
MLTR25A	10.093	10.5091		0.960408
RLTR13D3A1	25.2715	26.3821		0.957907
IAPEY5_I	37.1094	38.7889		0.956701
L1Md_Gf_5end	243.835	255.162		0.955609
MMERVK9E_I	20.4816	21.4524		0.954745
LTRIS2	113.549	119.174		0.952796
LTRIS4A	12.6354	13.3408		0.947128
LTRIS_Mm	83.6489	88.3831		0.946435
URR1B	82.6877	87.386		0.946235
IAP1-MM_I	18.2959	19.4087		0.942667
RLTR13D3A	11.2187	11.9432		0.939336
RMER2_Rn	10.9026	11.6072		0.939294
ERVB4_1B-I_MM	17.5929	18.8368		0.933964
C573	40.3772	43.2575		0.933414
ERVB7_1-I_MM	28.4823	30.524		0.933112
MLTR31FA_MM	11.5041	12.3562		0.931035
IMPB_01	106.975	115.126		0.929201
IAPEY3C_LTR	116.95	126.154		0.927043
URR1	103.456	111.626		0.926804
RLTR9D	32.9709	35.6058		0.925998
RMER6D	15.6684	16.9348		0.925222
RMER12	12.0104	13.0137		0.922904
RLTR13B3	36.5938	39.6645		0.922584
RMER6C	50.2502	54.484		0.922294
IAPLTR1a_MM	396.053	429.753		0.921582
LTRIS6	16.8131	18.2649		0.920517
IAP-d	14.0831	15.3248		0.918974
RLTR13B2	72.7062	79.2334		0.917621
RLTR1IAP_MM	168.89	184.242		0.916672
RMER19B2	15.5729	17.0227		0.914829
RLTR13C3	19.1775	20.988		0.913736
ERVB4_1C-LTR_Mm	17.667	19.3377		0.9136
IAPLTR2a2_Mm	255.491	279.712		0.913406
RLTR13D1	31.7959	34.8154		0.913271
RLTR50B	23.9745	26.282		0.912203
ORR1B	57.6555	63.2287		0.911856
RMER1B	9.57523	10.5105		0.911012
ETNERV	14.9963	16.5474		0.90626
RMER19B	23.7624	26.2258		0.90607
RLTR13D3	9.81076	10.8296		0.905918
RMER16_Mm	20.9613	23.1433		0.905718
MREP_MC	9.06255	10.0179		0.904633
RMER16-int	9.16947	10.1439		0.903936
ORR1B2	66.1107	73.1767		0.903439
RMER6A	48.4098	53.878		0.898508
ERVB4_2-LTR_MM	36.9615	41.2029		0.897061
MERVL	238.564	266.278		0.895923
RLTR43C	19.0796	21.3345		0.89431
MLTR31B_MM	11.9325	13.3435		0.894255
ETnERV2	11.659	13.0427		0.893911
ORR1C2_LTR	22.3666	25.068		0.892236
RLTR10	458.878	515.703		0.889809
BGLII_Mus	32.5483	36.6439		0.888233
MERVL_LTR	628.205	707.491		0.887934
LTRIS3	71.7565	81.0793		0.885017
LTRIS	46.5156	52.5608		0.884987
RLTR13E	30.3624	34.3156		0.884798
RLTR13A	26.5565	30.0226		0.884551
RLTR13C2	93.8758	106.206		0.8839
MLTR31A_MM	9.2239	10.4513		0.882558
ORR1A4_LTR	192.345	217.962		0.882473
MTB	316.497	359.229		0.881045
RLTR13D2	12.2487	13.9027		0.881027
RMER17C2	31.1443	35.3722		0.880475
ERVB7_2-LTR_MM	20.9642	23.812		0.880406
IAPLTR2_Mm	163.7	186.216		0.879087
RLTR13B1	104.94	119.463		0.878431
L1_Mur2_3end	26.811	30.5486		0.877652
L1MM_F	14.2721	16.2873		0.876271
MT2B2_LTR	87.7607	100.389		0.874207
MTB_Mm_LTR	552.738	632.674		0.873653
ETnERV3	9.63621	11.7957		0.816928
RNLTR12-int	8.47281	11.1076		0.762791
LX5	9.31184	12.3382		0.754715
RLTR41A2	9.10597	12.4489		0.73147
RLTR44D_LTR	8.96728	12.3266		0.727475
RLTR26	7.25457	10.1108		0.717505
ORR1A3_LTR	224.761	257.27		0.873638
RLTR13D6	23.594	27.0268		0.872985
RLTR13A3	26.7655	30.7426		0.87063
L1Md_F_5end	117.338	135.065		0.868756
RLTR13D4	23.2393	26.7904		0.867448
RLTR13C1	18.2691	21.0641		0.867312
ERVB7_3-LTR_MM	22.3627	25.7896		0.867119
ERVB4_2B-LTR_MM	68.6969	79.3693		0.865535
RMER16	14.297	16.5232		0.865267
MT2C	241.089	279.344		0.863054
IAPEY3_LTR	73.9246	85.672		0.862879
ERVB7_2B-LTR_MM	18.9365	21.9542		0.862543
MMETN	50.8991	59.0283		0.862284
RLTR13D5	49.33	57.2092		0.862274
LX4	15.8548	18.4064		0.861374
L1VL4a_5end	11.9175	13.8631		0.859658
MT2_Rat2	94.1462	109.607		0.85894
ORR1A	120.415	140.377		0.857799
MMERVK9C_I	22.0483	25.7195		0.857258
BGLII_B	11.2693	13.2361		0.851407
ORR1AI	199.745	234.861		0.85048
IAP1-MM_LTR	47.6552	56.2003		0.847954
RLTR44A_LTR	11.2012	13.2116		0.847835
MMERVK10D3_LTR	28.4129	33.5615		0.846593
IAP5-Mm_LTR	46.835	55.5067		0.843772
RLTR13B4	50.7486	60.1744		0.843358
IAPLTR4_LTR	16.7456	19.8575		0.843288
MTA_Mm_LTR	2027.68	2417.07		0.8389
MTA	1042.93	1243.44		0.838749
SQR4_MM	160.876	192.517		0.835645
IAPEY2_LTR	169.167	202.941		0.833574
ORR1B1	174.391	209.229		0.833492
RLTR9E	46.2432	55.521		0.832895
ORR1A2_LTR	494.599	593.842		0.832879
Lx2B_3end	44.6995	53.6832		0.832654
RLTR10D2	32.4107	39.0116		0.830796
RLTR17_MM	26.9628	32.4547		0.830784
RatERVL	45.6999	55.1103		0.829244
RLTR31B_MM	158.347	191.081		0.828691
RLTR33_MM	15.3226	18.5142		0.827618
RLTR10F	79.2351	95.7589		0.827444
ORR1A_Rn_LTR	571.167	690.373		0.82733
L1VL2_5end	74.4824	90.352		0.824358
RLTR8	19.3976	23.539		0.824063
IAPLTR2b	209.733	254.683		0.823507
RLTR13D	17.896	21.751		0.822769
LX5b	24.3346	29.5791		0.822696
L1MdTf_III	426.192	518.103		0.822601
L1_Mur3_orf2	13.4076	16.3087		0.822116
MTB_Rn_LTR	684.146	832.425		0.821872
L1MdTf_I	346.124	421.336		0.821491
Lx2B2_3end	49.299	60.0615		0.820808
L1_Mus1_3end	478.751	584.525		0.819043
IAPLTR1_Mm	309.303	378.021		0.818217
Lx3C_3end	65.8234	80.5246		0.817432
LX2B	233.878	286.434		0.816519
L1_Mus2_3end	414.459	508.213		0.815521
Lx_3end	261.756	321.719		0.813616
L1VL1_5end	57.9308	71.2208		0.813397
L1MdTf_II	351.273	432.064		0.813011
L1_Mur2_orf2	44.3537	54.8006		0.809365
MusHAL1_5end	63.0972	77.9797		0.80915
L1_Mur1_5end	17.8326	22.0912		0.807225
ORR1A0	839.416	1040.18		0.806987
L1MdA_I	334.975	415.507		0.806182
L1Lx_I	137.462	170.557		0.805957
Lx2_3end	151.489	187.973		0.805906
L1MdGf_I	242.741	301.279		0.805699
L1MdFanc_I	251.617	312.367		0.805518
ORR1C1	10.0817	12.5176		0.805398
L1MdV_II	103.604	128.869		0.803951
RLTR10A	103.742	129.066		0.803792
L1MdF_II	297.871	370.755		0.803419
L1MdF_I	397.216	495.167		0.802187
L1MdMus_I	185.358	231.226		0.801632
L1MdN_I	178.429	222.878		0.800568
L1_MM	286.575	357.971		0.800555
MLTR31D_MM	14.9143	18.6392		0.800159
L1MdA_II	369.347	461.812		0.799777
MTAI	580.931	726.654		0.79946
Lx3B_3end	92.2786	115.677		0.797728
L1MdA_III	345.063	433.09		0.796746
L1Lx_II	58.3816	73.3096		0.79637
Lx2A1_3end	43.7312	54.9655		0.795611
L1MdV_III	112.945	142.083		0.794924
RLTR44E_LTR	13.0249	16.4257		0.792961
MusHAL1	114.593	144.546		0.792778
L1Lx_IV	110.851	139.921		0.792237
L1VL4_5end	50.8946	64.2493		0.792142
L1Lx_III	97.1249	122.786		0.791008
LX	99.1872	125.456		0.790611
L1MdA_IV	290.904	368.541		0.789339
MTC_I	21.1505	26.8428		0.78794
L1MdFanc_II	191.607	243.363		0.787332
RMER19A_LTR	30.7076	39.0099		0.787174
L1MdA_VII	299.248	380.563		0.786329
L1_Mur1_orf2	112.608	143.24		0.786152
L1MdV_I	204.944	261.255		0.784458
L1B_MM	137.842	175.936		0.78348
L1MdA_V	207.165	264.706		0.782623
L1MdA_VI	321.811	411.514		0.782017
L1R2_RN	15.9595	20.4105		0.781926
L1MdGf_II	287.153	367.95		0.780413
L1MdF_IV	336.735	431.718		0.779989
L1B_RN	18.5112	23.8222		0.777056
L1VL2_5	10.6616	13.7394		0.775989
L1MdF_V	319.661	412.041		0.775798
Lx2A_3end	27.4754	35.4314		0.775452
RLTR9A3	13.3697	17.2914		0.773197
L1MdMus_II	93.4219	120.998		0.772096
RLTR2aIAP_MM	118.641	153.797		0.771414
L1MdF_III	416.409	540.836		0.769937
BGLII_LTR	122.768	160.601		0.764429
RLTR10D	45.9315	60.1169		0.764037
RLTR10E	13.9605	18.9157		0.738037
L1_Rat4_3end	10.7309	14.6775		0.731115
IAPEY5_LTR	31.7487	46.3096		0.685574
SATMIN	6390.85	10294.1		0.620827
GSAT_MM	48692.8	90080.7		0.540546
