# Supplementary material for: Trim33 Binds and Silences a Class of Young Endogenous Retroviruses in the Mouse Testis; a Novel Component of the Arms Race between Retrotransposons and the Host Genome
Source: PLoS Genet. 2015 Dec 1;11(12):e1005693. doi: 10.1371/journal.pgen.1005693 (PMC4666613; doi:10.1371/journal.pgen.1005693)
Supplement: S4 Table — RNA-seq data was mapped back to the Ensembl annotated (NCBI build 37) genome and DEseq was used to identify differentially expressed genes. (XLSX) [file pgen.1005693.s018.xlsx]

## Sheet: Sheet1
Table S4. Genes differentially expressed in MommeD44 heterozygous mice (n = 4) compared to wildtype mice (n = 3). RNAseq data was mapped back to the Ensembl annotated (NCBI build 37) genome and DEseq was used to identify differentially expressed genes.
Gene name	Ensembl Gene id	Mean Heterozygous read count	Mean Wildtype read count	Fold Change (Heterozygote/Wildtype)	Benjamini-Hochberg adjusted p-value		Trim33 ChIP-seq Peak overlapping gene
Nmnat3	ENSMUSG00000032456	5929.25	2872.41	2.06421	2.93062e-197		Yes
Agt	ENSMUSG00000031980	573.879	152.278	3.76862	1.60604e-109
Trim33	ENSMUSG00000033014	1387.75	2044.98	0.678613	1.88733e-35
Klk1b21	ENSMUSG00000066516	170.383	79.6979	2.13786	4.21445e-13
Pgbd5	ENSMUSG00000050751	145.22	80.2887	1.80873	1.79517e-06
Lcn2	ENSMUSG00000026822	2224.91	1701.51	1.30761	5.83803e-06
Gsn	ENSMUSG00000026879	859.144	654.93	1.21583	3.14199e-05
Ly6e	ENSMUSG00000022587	1259.52	1035.94	1.31181	3.14199e-05
Ly6d	ENSMUSG00000034634	64.989	27.7078	2.34551	4.05063e-05
Sepp1	ENSMUSG00000064373	1986.9	1679.28	1.18319	7.15056e-05
Zfp820	ENSMUSG00000069743	864.758	1052.02	0.821996	0.000323597
Apoe	ENSMUSG00000002985	1451.08	1225.37	1.1842	0.000323597
Serpina3n	ENSMUSG00000021091	265.637	186.657	1.42313	0.000392684
Fabp3	ENSMUSG00000028773	1046.92	852.546	1.228	0.000419545
Nup88	ENSMUSG00000040667	2849.3	3238.96	0.879697	0.000694471
Klk1b27	ENSMUSG00000063177	110.955	64.765	1.7132	0.000778576
Ptgds	ENSMUSG00000015090	2429.34	2017.49	1.20414	0.00113696
Sult1e1	ENSMUSG00000029272	519.452	297.207	1.74778	0.00116971
Klk1b24	ENSMUSG00000063713	103.743	60.5097	1.71448	0.00147423
Gm17132	ENSMUSG00000061331	2012.78	2358.47	0.853423	0.00279914		Yes
Tug1	ENSMUSG00000056579	3288.93	3717.9	0.88462	0.00351894		Yes
Cdh2	ENSMUSG00000024304	1433.81	1234.34	1.1616	0.0038719		Yes
Chrdl1	ENSMUSG00000031283	145.883	95.2447	1.53167	0.00389266
Gstm1	ENSMUSG00000058135	5195.98	4579.9	1.13452	0.00432205
Cftr	ENSMUSG00000041301	864.05	1020.77	0.846472	0.00565296		Yes
Tnp2	ENSMUSG00000043050	39842.2	36051.1	1.10516	0.00567254		Yes
Gm17386	ENSMUSG00000091447	1510.11	1774.34	0.851086	0.00655004
Prm1	ENSMUSG00000022501	35683.1	32791.4	1.08819	0.00655004		Yes
Ephx1	ENSMUSG00000038776	1737.74	1504.45	1.15507	0.00764501
Lyz2	ENSMUSG00000069516	307.606	234.511	1.31169	0.0114558
4921528I07Rik	ENSMUSG00000064299	2592.69	2898.54	0.894482	0.0133365
Serping1	ENSMUSG00000023224	470.805	380.748	1.23652	0.0206124
Elmo1	ENSMUSG00000041112	799.345	675.753	1.18289	0.0210735
Apoc1	ENSMUSG00000040564	278.366	213.15	1.30596	0.0223898
Rps5	ENSMUSG00000012848	1144.17	990.275	1.12675	0.0260157		Yes
Ctsb	ENSMUSG00000021939	1890.57	1677.89	1.1554	0.0260157
Sycp2	ENSMUSG00000060445	6552.6	7200.72	0.909992	0.0263348
Ccdc18	ENSMUSG00000056531	596.588	704.862	0.84639	0.039025
Susd3	ENSMUSG00000021384	520.928	430.562	1.20988	0.0435651
