# Supplementary material for: Trim33 Binds and Silences a Class of Young Endogenous Retroviruses in the Mouse Testis; a Novel Component of the Arms Race between Retrotransposons and the Host Genome
Source: PLoS Genet. 2015 Dec 1;11(12):e1005693. doi: 10.1371/journal.pgen.1005693 (PMC4666613; doi:10.1371/journal.pgen.1005693)
Supplement: S5 Table — A set of transcript annotations was created using Cufflinks and the mapped RNA-seq data. 10 overlaps were identified. (XLSX) [file pgen.1005693.s019.xlsx]

## Sheet: Sheet1
Table S5. Differentially expressed transcripts (between heterozygous and wildtype MommeD44 mice) overlaping with RLTR10B or RLTR10B2 elements. A set of transcript annotations was created using Cufflinks and the mapped RNA-seq data. 10 overlaps were identified.
Cufflinks locus	Chromosome	Cufflinks TSS	Cufflinks TTS	Retrotransposon associated with locus	Gene associated with locus	Fold change (heterozygote/wildtype)	Adjusted P value
XLOC_004497	chr10	25543869	25557386	RLTR10B	-	2.91234	0.014276
XLOC_034425	chr6	59604377	59635528	RLTR10B	-	1.94195	0.014276
XLOC_042978	chr9	98187853	98320946	RLTR10B	Nmnat3	2.01869	0.014276
XLOC_018824	chr17	49408981	49421165	RLTR10B2	-	1.76612	0.014276
XLOC_037738	chr7	126885803	126904080	RLTR10B2	-	0.769633	0.014276
XLOC_035084	chr6	149245598	149284180	RLTR10B2	2810474O19Rik	1.24585	0.0261048
XLOC_009099	chr12	44067863	44135383	RLTR10B	-	1.54996	0.014276
XLOC_017691	chr17	31384130	31390552	RLTR10B	-	1.5452	0.014276
XLOC_025697	chr2	123098060	123098752	RLTR10B	-	1.35535	0.014276
XLOC_036827	chr7	24759605	24770225	RLTR10B	Vmn1r181	1.26878	0.014276
