# Supplementary material for: Trim33 Binds and Silences a Class of Young Endogenous Retroviruses in the Mouse Testis; a Novel Component of the Arms Race between Retrotransposons and the Host Genome
Source: PLoS Genet. 2015 Dec 1;11(12):e1005693. doi: 10.1371/journal.pgen.1005693 (PMC4666613; doi:10.1371/journal.pgen.1005693)
Supplement: S6 Table — (XLSX) [file pgen.1005693.s020.xlsx]

## Sheet: Sheet1
Table S6. Primer sequences
Primer name	5' to 3'
Bisulfite primers
BISPrimerRLTR10BNmnat3_F1	AAAAAGGTTTGGTTTTGAGA
BISPrimerRLTR10BNmnat3_R1	AAAATAACAATTACATAATAACA
BISPrimerRLTR10BNmnat3_F2	TGTTTTTAAAAAGGTTTGGT
BISPrimerRLTR10BNmnat3_R2	ACAATTACATAATAACAATTAC
PCR primers
MD44GenotypingPrimerF1	AGGCAGGTGGATTTCTGTGTA
MD44GenotypingPrimerR2	AGGGGGAGAAACAACCAAAT
Real time PCR primers
RT_primer_Agt_F1	TCCAAGGAACGATGAGAGGT
RT_primer_Agt_R1	GAGAAGTTGTTCTGGGTGTCACT
RT_primer_Chrdl1_F1	GGACTATTCAAAAGGGCATTCTC
RT_primer_Chrdl1_R1	TTCCACTGGTTCAAGGTGGT
RT_primer_Hprt_F1	GGCCAGACTTTGTTGGATTT
RT_primer_Hprt_R2	ACTGGCAACATCAACAGGACT
RT_primer_Klk1b21_F2	CCGAGGATCTTCAACAGCTC
RT_primer_Klk1b21_R2	TTGTTGTAGCGGAACACAGC
RT_primer_Klk1b24_F1	ACCCACGAAATGGCAAAAG
RT_primer_Klk1b24_R1	TCACCCGCACAAGTGTCTTT
RT_primer_Klk1b27_F2	CAAGAGCAATGACCTGATGC
RT_primer_Klk1b27_R2	ATTGGGTTTAGCGCATGGGA
RT_primer_Ly6e_F1	GAGCAAGTTCATTCCCTGATG
RT_primer_Ly6e_R1	AAGGTTGACATTCCCAAAGC
RT_primer_Nmnat3_F1	TGTGTGACAGCATGAAGAACC
RT_primer_Nmnat3_R1	GGCTTCCAATAACTCTGTTTGG
RT_primer_pgbd5_F1	TCTCCCTCCATCCATGTTGA
RT_primer_pgbd5_R1	ATGATGACGCCTTTCTGCAC
RT_primer_ptgds_F1	CTATTCAGCAGAGGCACCAA
RT_primer_ptgds_R1	TGAATGCACTTATCCGGTTG
RT_primer_rps2_F1	CTGACTCCCGACCTCTGGAAA
RT_primer_rps2_R1	GAGCCTGGGTCCTCTGAACA
RT_primer_Serpina3n_F1	TTCTCTGAAACCCAGGATGA
RT_primer_Serpina3n_R1	TCAGATCCTTGGTTCCTGTG
RT_primer_Sult1e1_F1	AGGGCAAGTTCCGTATGGTT
RT_primer_Sult1e1_R1	GGCTTTCTCTCCAGGAACTCTA
RT_primer_RLTR10B_R1	TGCTGCTTATATAGGCCTAGGAG
RT_primer_RLTR10B_F1	CCACCACACATACATAGGCAGT
RT_primer_RLTR10B_F2	TTGCAGAGTGGCAGTTACAGA
RT_primer_Vmn1r181_F1	TGTCTCAGAAGGCAAAGTTCC
RT_primer_Vmn1r181_R1	TAGGCAGGACACTGCTATCATC
